# Supplementary material for: Connexin 43 and Pannexin 1 in Renal Cell Populations in Diabetic Kidney Disease
Source: Int J Mol Sci. 2026 Feb 25;27(5):2152. doi: 10.3390/ijms27052152 (PMC12984592; doi:10.3390/ijms27052152)
Supplement: Supplementary file 1 [file ijms-27-02152-s001.zip]

Archive with 1 entries (1 files):
- ijms-4123657-supplementary.pdf
